# Supplementary material for: Does Advanced Maternal Age Comprise an Independent Risk Factor for Caesarean Section? A Population-Wide Study
Source: Int J Environ Res Public Health. 2022 Dec 30;20(1):668. doi: 10.3390/ijerph20010668 (PMC9819592; doi:10.3390/ijerph20010668)
Supplement: Supplementary file 1 [file ijerph-20-00668-s001.zip]

Archive with 1 entries (1 files):
- ijerph-2055646-supplementary.xlsx
