# Supplementary material for: Does Advanced Maternal Age Comprise an Independent Risk Factor for Caesarean Section? A Population-Wide Study
Source: Int J Environ Res Public Health. 2022 Dec 30;20(1):668. doi: 10.3390/ijerph20010668 (PMC9819592; doi:10.3390/ijerph20010668)
Supplement: Supplementary file 1 [file ijerph-20-00668-s001.zip › ijerph-2055646-supplementary.xlsx]

## Sheet: Suporting Information Table S1
	Supporting Information Table S1: Odds ratios (OR) with a 95% confidence interval (CI) for a CS - full Model 1 and 2. All deliveries, Czechia 2018
		Model 1					Model 2
		B	Exp(B)	p-value	95% CI for Exp(B)		B	Exp(B)	p-value	95% CI for Exp(B)
	Age of a mother
	<=19	-0.333	0.72	0	0.63	0.81	-0.335	0.71	0	0.62	0.82
	20-24	-0.1	0.9	0.001	0.85	0.96	-0.059	0.94	0.098	0.88	1.01
	25-29		1					1
	30-34	0.188	1.21	0	1.16	1.26	0.236	1.27	0	1.2	1.34
	35-39	0.485	1.62	0	1.54	1.71	0.575	1.78	0	1.66	1.91
	>=40	1.041	2.83	0	2.6	3.08	1.272	3.57	0	3.15	4.04
	Gestational Age (weeks)
	–27	0.786	2.19	0	1.75	2.75	0.781	2.18	0	1.74	2.73
	28–31	1.294	3.65	0	2.98	4.47	1.294	3.65	0	2.97	4.47
	32–36	0.552	1.74	0	1.62	1.86	0.549	1.73	0	1.62	1.86
	37–41		1					1
	42 and more	0.361	1.44	0	1.29	1.59	0.363	1.44	0	1.29	1.6
	Parity
	Primipara		1					1
	Secundipara	-1.137	0.32	0	0.31	0.34	-1.026	0.36	0	0.33	0.39
	Multipara (3rd and higher order of delivery)	-1.512	0.22	0	0.21	0.23	-1.286	0.28	0	0.24	0.31
	Previous CS delivery
	No		1					1
	Yes	3.334	28.05	0	26.55	29.63	3.323	27.73	0	26.25	29.29
	Gestation
	Singleton		1					1
	Multiple	2.016	7.51	0	6.45	8.75	2.018	7.52	0	6.46	8.76
	ART usage
	No		1					1
	Yes	0.581	1.79	0	1.65	1.93	0.563	1.76	0	1.62	1.9
	Diabetes
	No / not detected		1					1
	Detected prior to pregnancy	0.899	2.46	0	2.05	2.95	0.906	2.47	0	2.06	2.97
	Detected during pregnancy	0.211	1.23	0	1.16	1.31	0.215	1.24	0	1.17	1.32
	Complications in pregnancy and childbirth
	None		1					1
	Imminent preterm delivery	-0.285	0.75	0	0.66	0.86	-0.278	0.76	0	0.66	0.86
	Hypertenses	0.763	2.15	0	1.96	2.35	0.772	2.16	0	1.98	2.37
	Other	0.745	2.11	0	2.01	2.21	0.749	2.11	0	2.01	2.22
	At least one child in the breech position
	No		1					1
	Yes	3.596	36.46	0	33.31	39.91	3.598	36.54	0	33.38	39.99
	Interaction Age of a mother and Parity
	<=19 and parity 2	x					0.128	1.14	0.469	0.8	1.61
	20-24 and parity 2	x					-0.127	0.88	0.102	0.76	1.03
	30-34 and parity 2	x					-0.139	0.87	0.005	0.79	0.96
	35-39 and parity 2	x					-0.194	0.82	0.001	0.73	0.93
	>=40 and parity 2	x					-0.273	0.76	0.009	0.62	0.93
	<=19 and parity 3	x					0.087	1.09	0.837	0.48	2.5
	20-24 and parity 3	x					-0.176	0.84	0.157	0.66	1.07
	30-34 and parity 3	x					-0.195	0.82	0.012	0.71	0.96
	35-39 and parity 3	x					-0.303	0.74	0	0.63	0.87
	>=40 and parity 3	x					-0.662	0.52	0	0.42	0.64
	Constant	-1.735	0.18	0			-1.776	0.17	0
	N	111,749					111,749

## Sheet: Supporting information Table S2
	Supporting Information Table S2: Odds ratios (OR) with a 95% confidence interval (CI) for a CS - full Model 3, 4 and 5. Czechia 2018
		Model 3					Model 4 - Primipara					Model 5 - Obstetrically Low-Risk Group
		B	Exp(B)	p-value	95% CI for Exp(B)		B	Exp(B)	p-value	95% CI for Exp(B)		B	Exp(B)	p-value	95% CI for Exp(B)
	Age of a mother
	<=19	-0.463	0.63	0	0.54	0.74	-0.556	0.57	0	0.48	0.69	-0.743	0.48	0	0.38	0.59
	20-24	-0.132	0.88	0	0.82	0.94	-0.117	0.89	0.006	0.82	0.97	-0.172	0.84	0	0.77	0.93
	25-29		1					1					1
	30-34	0.192	1.21	0	1.15	1.27	0.256	1.29	0	1.21	1.38	0.248	1.28	0	1.2	1.37
	35-39	0.483	1.62	0	1.53	1.72	0.608	1.84	0	1.7	1.99	0.603	1.83	0	1.69	1.98
	>=40	1.059	2.88	0	2.62	3.18	1.312	3.71	0	3.23	4.27	1.274	3.58	0	3.15	4.06
	Gestational Age (weeks)
	–27	0.503	1.65	0	1.26	2.18	0.449	1.57	0.012	1.1	2.22	1.216	3.37	0	2.18	5.22
	28–31	1.27	3.56	0	2.75	4.6	1.279	3.59	0	2.6	4.96	1.564	4.78	0	3.13	7.3
	32–36	0.517	1.68	0	1.55	1.82	0.366	1.44	0	1.3	1.6	0.467	1.6	0	1.42	1.8
	37–41		1					1					1
	42 and more	0.424	1.53	0	1.34	1.74	0.63	1.88	0	1.62	2.18	0.538	1.71	0	1.48	1.98
	Parity
	Primipara		1				x						1
	Secundipara	-1.291	0.27	0	0.26	0.29	x					-1.396	0.25	0	0.23	0.27
	Multipara (3rd and higher order of delivery)	-1.686	0.19	0	0.17	0.2	x					-1.964	0.14	0	0.12	0.16
	Previous CS delivery
	No		1				x					x
	Yes	3.511	33.48	0	31.46	35.63	x					x
	Gestation
	Singleton		1					1				x
	Multiple	2.203	9.06	0	7.53	10.89	2.169	8.75	0	6.73	11.38	x
	ART usage
	No		1					1					1
	Yes	0.656	1.93	0	1.76	2.11	0.597	1.82	0	1.63	2.02	0.679	1.97	0	1.76	2.21
	Diabetes
	No / not detected		1					1				x
	Detected prior to pregnancy	0.958	2.61	0	2.09	3.25	0.902	2.46	0	1.82	3.34	x
	Detected during pregnancy	0.212	1.24	0	1.15	1.33	0.219	1.25	0	1.13	1.38	x
	Complications in pregnancy and childbirth
	None		1					1				x
	Imminent preterm delivery	-0.319	0.73	0	0.62	0.85	-0.275	0.76	0.007	0.62	0.93	x
	Hypertenses	0.701	2.02	0	1.81	2.24	0.716	2.05	0	1.79	2.34	x
	Other	0.638	1.89	0	1.79	2	0.657	1.93	0	1.79	2.08	x
	At least one child in the breech position
	No		1					1				x
	Yes	3.688	39.97	0	36.03	44.33	3.78	43.81	0	37.95	50.58	x
	Education
	Basic	-0.006	0.99	0.886	0.89	1.08	0.112	1.12	0.052	1	1.25	0.16	1.17	0.006	1.05	1.31
	Secondary without SLC	-0.031	0.97	0.26	0.92	1.02	-0.019	0.98	0.587	0.92	1.05	0.003	1	0.931	0.93	1.08
	Secondary with SLC		1					1					1
	Tertiary	-0.138	0.87	0	0.83	0.91	-0.139	0.87	0	0.82	0.93	-0.156	0.86	0	0.8	0.91
	Marital status
	Single	0.054	1.06	0.011	1.01	1.1	0.065	1.07	0.017	1.01	1.13	0.061	1.06	0.031	1.01	1.12
	Married		1					1					1
	Divorced	0.152	1.16	0.002	1.06	1.28	0.057	1.06	0.47	0.91	1.24	0.245	1.28	0	1.12	1.46
	Widowed	-0.15	0.86	0.588	0.5	1.48	0.16	1.17	0.716	0.5	2.78	0.086	1.09	0.831	0.49	2.4
	Constant	-1.695	0.18	0			-1.754	0.17	0			-1.765	0.17	0
	N	88,041					41,914					59,424
